# Supplementary material for: Genetic Diversity and Phylogeny of the Genus Euplotes (Protozoa, Ciliophora) Revealed by the Mitochondrial CO1 and Nuclear Ribosomal Genes
Source: Microorganisms. 2021 Oct 22;9(11):2204. doi: 10.3390/microorganisms9112204 (PMC8624429; doi:10.3390/microorganisms9112204)
Supplement: Supplementary file 1 [file microorganisms-09-02204-s001.zip]

Archive with 1 entries (1 files):
- microorganisms-1393652-supplementary.pdf
